# Supplementary material for: Tumor Growth in the High Frequency Medulloblastoma Mouse Model Ptch1+/−/Tis21KO Has a Specific Activation Signature of the PI3K/AKT/mTOR Pathway and Is Counteracted by the PI3K Inhibitor MEN1611
Source: Front Oncol. 2021 Jul 30;11:692053. doi: 10.3389/fonc.2021.692053 (PMC8362831; doi:10.3389/fonc.2021.692053)
Supplement: Supplementary Table 1 — Enrichment analysis for Gene Ontology Biological Processes related to the PI3K/AKT/mTOR pathway. The 13 genes deregulated in the pairwise comparison Ptch1+/−/Tis21KO versus Ptch1+/−/Tis21WT belonging to the PI3K/AKT/mTOR pathway (see Figures 1 and 2) were used to perform an enrichment analysis for Gene Ontology (GO) Biological Processes by the Panther Classification System. The raw p values were determined by Fisher’s exact test and were corrected with the False Discovery Rate (FDR) calculated by the Benjamini-Hochberg procedure. The genes listed in Figure 2 resulted overrepresented in the following GO Biological Processes: regulation of mTOR signaling (GO:0032006) with a FDR value of 0.00275; regulation of intracellular signal transduction (GO:1902531) with a FDR value of 0.00292; regulation of mTORC1 signaling (GO:1903432) with a FDR value of 0.00485. [file Table_1.xls]

## Sheet: analysis
	Table S1. Enrichment analysis for Gene Ontology Biological Processes related to the PI3K/AKT/mTOR pathway. The 13 genes deregulated in the pairwise comparison Ptch1+/−/Tis21KO versus Ptch1+/−/Tis21WT belonging to the PI3K/AKT/mTOR pathway (see Figures 1 and 2) were used to perform an enrichment analysis for Gene Ontology (GO) Biological Processes by the Panther Classification System. The raw p va…
Analysis Type:	PANTHER Overrepresentation Test (Released 20200728)
Annotation Version and Release Date:	GO Ontology database DOI: 10.5281/zenodo.4033054 Released 2020-09-10
Analyzed List:	Set A focus (Mus musculus); Set A is the set of significantly deregulated genes in the comparison between genes of Patched1+-/Tis21KO and Patched1+-/Tis21WT GCPs (see Gentile et al., Front Pharmacol. 2016, 7:449. doi: 10.3389/fphar.2016.00449).
Reference List:	Mus musculus (all genes in database)
Test Type:	FISHER
Correction:	FDR
Results
	Reference list	Set A focus
Uniquely Mapped IDS:	22265 out of 22265	13 out of 13
Unmapped IDs:	0	0
Multiple mapping information:	0	0
Displaying only results for FDR P < 0.05 ordered for increasing FDR
			Table S1 - PI3K-AKT-mTOR pathway gene enrichment
A	B	C	D	E	F	G	H
GO biological process complete	Mus musculus - REFLIST (22265)	Set A focus (13)	Set A focus (expected)	Set A focus (over/under)	Set A focus (fold Enrichment)	Set A focus (raw P-value)	Set A focus (FDR)	Mapped IDs
regulation of response to stimulus (GO:0048583)	4015	11	2.34	+	4.69	3.61E-07	1.90E-03	Lars, Rraga, Dgkq, Deptor, Cxcl12, Pdgfd, Eif3a, Eif2c1, Timp1, Sik2, Smg1
regulation of TOR signaling (GO:0032006)	103	4	.06	+	66.51	3.48E-07	2.75E-03	Lars, Rraga, Dgkq, Deptor
regulation of signaling (GO:0023051)	3347	10	1.95	+	5.12	1.10E-06	2.90E-03	Lars, Rraga, Dgkq, Deptor, Cxcl12, Pdgfd, Eif3a, Eif2c1, Timp1, Sik2
regulation of intracellular signal transduction (GO:1902531)	1620	8	.95	+	8.46	7.38E-07	2.92E-03	Lars, Rraga, Dgkq, Deptor, Cxcl12, Pdgfd, Eif3a, Eif2c1
regulation of cell communication (GO:0010646)	3333	10	1.95	+	5.14	1.06E-06	3.34E-03	Lars, Rraga, Dgkq, Deptor, Cxcl12, Pdgfd, Eif3a, Eif2c1, Timp1, Sik2
regulation of signal transduction (GO:0009966)	2878	10	1.68	+	5.95	2.60E-07	4.11E-03	Lars, Rraga, Dgkq, Deptor, Cxcl12, Pdgfd, Eif3a, Eif2c1, Timp1, Sik2
regulation of TORC1 signaling (GO:1903432)	41	3	.02	+	> 100	2.03E-06	4.58E-03	Lars, Rraga, Dgkq
cellular response to amino acid stimulus (GO:0071230)	67	3	.04	+	76.69	8.31E-06	1.64E-02	Pdgfd, Rraga, Lars
response to amino acid (GO:0043200)	81	3	.05	+	63.43	1.44E-05	2.28E-02	Pdgfd, Rraga, Lars
cellular response to acid chemical (GO:0071229)	79	3	.05	+	65.04	1.34E-05	2.35E-02	Pdgfd, Rraga, Lars
response to organic substance (GO:0010033)	2523	8	1.47	+	5.43	2.08E-05	3.00E-02	Pdgfd, Rraga, Lars, Cxcl12, Cxcl3, Timp1, Dgkq, Sik2
response to acid chemical (GO:0001101)	101	3	.06	+	50.87	2.73E-05	3.60E-02	Pdgfd, Rraga, Lars
	Column A contains the name of the annotation data category
	Column B contains the number of genes in the reference list mapping to each annotation data category.
	Column C contains the number of genes in our uploaded list mapping to this annotation data category.
	Column D contains the expected number of genes for this category.
	Column E a plus sign (+) indicates over-representation of this category in our experiment
	Column F shows the Fold Enrichment of the genes observed in the uploaded list over the expected . If > 1, then the category is overrepresented.
	Column G is the raw p-value determined by Fisher’s exact test and is the probability that the number of genes of the category occurred by chance.
	Column H is the False Discovery Rate as calculated by the Benjamini-Hochberg procedure. All results shown have been considered valid for an FDR<0.05
	Further information at:	http://pantherdb.org/tips/tips_overrep.jsp
